# Supplementary material for: Integrative Omic Analysis Reveals the Dynamic Change in Phenylpropanoid Metabolism in Morus alba under Different Stress
Source: Plants (Basel). 2023 Sep 14;12(18):3265. doi: 10.3390/plants12183265 (PMC10537046; doi:10.3390/plants12183265)
Supplement: Supplementary file 1 [file plants-12-03265-s001.zip]

Archive with 1 entries (1 files):
- plants-2603486-supplementary.pdf
